# Supplementary material for: Lengthening the Guanidine–Aryl Linker of Phenylpyrimidinylguanidines Increases Their Potency as Inhibitors of FOXO3-Induced Gene Transcription
Source: ACS Omega. 2022 Sep 14;7(38):34632–46. doi: 10.1021/acsomega.2c04613 (PMC9521028; doi:10.1021/acsomega.2c04613)
Supplement: Supplementary file 2 — ao2c04613_si_002.zip [file ao2c04613_si_002.zip]

Archive with 17 entries (17 files):
- 1-(4,6-dimethylpyrimidin-2-yl)-3-(2-methylbenzyl)guanidine_(5cf).pdf
- 1-(4,6-dimethylpyrimidin-2-yl)-3-(3-methylbenzyl)guanidine_(5ce).pdf
- 1-(4,6-dimethylpyrimidin-2-yl)-3-(4-methylbenzyl)guanidine_(5cd).pdf
- 1-benzyl-3-(4,6-dimethylpyrimidin-2-yl)guanidine_(5cc).pdf
- 1-(4,6-dimethylpyrimidin-2-yl)-3-phenylguanidine_(5cb).pdf
- 1-(4,6-dimethylpyrimidin-2-yl)-3-(4-propoxyphenyl)guanidine_(5ca).pdf
- 1-(4-hydroxy-6-methylpyrimidin-2-yl)-3-(4-propoxyphenyl)guanidine_(5aa).pdf
- N-(4-hydroxy-6-methylpyrimidin-2-yl)cyanamide_(3a).pdf
- 1-(4-methyl-6-(phenethylamino)pyrimidin-2-yl)-3-(4-propoxyphenyl)guanidine_(5db).pdf
- N-(4,6-dimethylpyrimidin-2-yl)cyanamide_(3c).pdf
- 1-(4-(butylamino)-6-methylpyrimidin-2-yl)-3-(4-propoxyphenyl)guanidine_(5dc).pdf
- 1-(4-(benzylamino)-6-methylpyrimidin-2-yl)-3-(4-propoxyphenyl)guanidine_(5da).pdf
- 1-(4-chloro-6-methylpyrimidin-2-yl)-3-(4-propoxyphenyl)guanidine_(5ba).pdf
- 1-(4,6-dimethylpyrimidin-2-yl)-3-phenethylguanidine_(5cj).pdf
- 1-(4,6-dimethylpyrimidin-2-yl)-3-(naphthalen-1-ylmethyl)guanidine_(5ci).pdf
- 1-(4,6-dimethylpyrimidin-2-yl)-3-(4-fluorobenzyl)guanidine_(5ch).pdf
- 1-(4-(tert-butyl)benzyl)-3-(4,6-dimethylpyrimidin-2-yl)guanidine_(5cg).pdf
